# Supplementary material for: Structural and antigenic characterization of a novel genotype of Mfa1 fimbriae in Porphyromonas gingivalis
Source: J Oral Microbiol. 2023 May 21;15(1):2215551. doi: 10.1080/20002297.2023.2215551 (PMC10201998; doi:10.1080/20002297.2023.2215551)
Supplement: Supplemental Material [file ZJOM_A_2215551_SM9112.zip]

Archive with 8 entries (7 files):
- Supplementary files/
- Supplementary files/Supplementary material.docx
- Supplementary files/ZJOM20220084 Supplement Fig1.jpeg
- Supplementary files/ZJOM20220084 Supplement Fig2.png
- Supplementary files/ZJOM20220084 Supplement Fig3.png
- Supplementary files/ZJOM20220084 Supplement Fig4.jpeg
- Supplementary files/ZJOM20220084 Supplement Fig5.jpeg
- Supplementary files/ZJOM20220084TableS1.xlsx
