# Supplementary material for: Structural and antigenic characterization of a novel genotype of Mfa1 fimbriae in Porphyromonas gingivalis
Source: J Oral Microbiol. 2023 May 21;15(1):2215551. doi: 10.1080/20002297.2023.2215551 (PMC10201998; doi:10.1080/20002297.2023.2215551)
Supplement: Supplemental Material [file ZJOM_A_2215551_SM9112.zip › Supplementary files/ZJOM20220084TableS1.xlsx]

## Sheet: Sheet2
	Table S1 Statistical analysis of filtration enzyme-linked immunosorbent assay.
	Anti-serum	Strain	33277	JI-1	EM3	D83T3	TV14	1439	JKG9	B42	JKG10	Kyudai-3	Ando	B158	JKG9	Kyudai-4	222
	Anti-Mfa170A	33277				*	*	*	*	*	*	*	*	*	*	*	*
		JI-1			*	*	*	*	*	*	*	*	*	*	*	*	*
		EM3		*		*	*	*	*	*	*	*	*	*	*	*	*
		D83T3	*	*	*		*				*	*		*	*	*	*
		TV14	*	*	*	*		*	*	*			*
		1439	*	*	*		*				*	*		*	*	*	*
		JKG9	*	*	*		*					*		*	*	*	*
		B42	*	*	*		*				*	*		*	*	*	*
		1436	*	*	*	*		*		*			*
		Kyudai-3	*	*	*	*		*	*	*			*
		Ando	*	*	*		*				*	*		*	*	*	*
		B158	*	*	*	*		*	*	*			*
		JKG10	*	*	*	*		*	*	*			*
		Kyudai-4	*	*	*	*		*	*	*			*
		222	*	*	*	*		*	*	*			*
	Anti-Mfa170B	33277						*	*	*	*	*					*
		JI-1			*		*	*	*	*	*	*			*		*
		EM3		*				*	*	*	*	*	*	*
		D83T3						*	*	*	*	*				*
		TV14		*				*	*	*	*	*	*
		1439	*	*	*	*	*				*	*	*	*	*	*	*
		JKG9	*	*	*	*	*				*	*	*	*	*	*	*
		B42	*	*	*	*	*				*	*	*	*	*	*	*
		1436	*	*	*	*	*	*	*	*		*	*	*	*	*	*
		Kyudai-3	*	*	*	*	*	*	*	*	*		*	*	*	*	*
		Ando			*		*	*	*	*	*	*			*	*	*
		B158			*			*	*	*	*	*			*		*
		JKG10		*				*	*	*	*	*	*	*
		Kyudai-4						*	*	*	*	*	*
		222	*	*		*		*	*	*	*	*	*	*
	Anti-Mfa153	33277								*	*		*	*
		JI-1								*	*		*	*
		EM3								*	*		*	*
		D83T3								*	*		*	*
		TV14											*	*
		1439									*		*	*
		JKG9								*	*		*	*
		B42	*	*	*	*		*	*			*	*	*	*	*	*
		1436	*	*	*	*		*	*			*	*	*	*		*
		Kyudai-3								*	*		*	*
		Ando	*	*	*	*	*	*	*	*	*	*		*	*	*	*
		B158	*	*	*	*	*	*	*	*	*	*	*		*	*	*
		JKG10								*	*		*	*
		Kyudai-4								*			*	*
		222								*	*		*	*
	* denotes statistically significant difference at P < 0.05.
